# Supplementary material for: Using gamma-band transcranial alternating current stimulation (tACS) to improve sleep quality and cognition in patients with mild neurocognitive disorders due to Alzheimer’s disease: A study protocol for a randomized controlled trial
Source: PLoS One. 2023 Aug 4;18(8):e0289591. doi: 10.1371/journal.pone.0289591 (PMC10403094; doi:10.1371/journal.pone.0289591)
Supplement: S1 File — (ZIP) [file pone.0289591.s002.zip]

Archive with 2 entries (2 files):
- Study protocol/Study Protocol.pdf
- Study protocol/Subject Consent Form.pdf
